# Supplementary material for: An Evolutionary Computation Approach to Examine Functional Brain Plasticity
Source: Front Neurosci. 2016 Apr 5;10:146. doi: 10.3389/fnins.2016.00146 (PMC4820463; doi:10.3389/fnins.2016.00146)
Supplement: Supplementary file 1 [file DataSheet1.ZIP]

Archive with 3 entries (2 files):
- supplementary/
- supplementary/Figure_S1.tiff
- supplementary/supplementary_table_and_figure_captions.docx
